# Supplementary material for: A Methodological Framework for Assessing the Influence of Process Parameters on Strand Stability and Functional Performance in Fused Filament Fabrication
Source: Materials (Basel). 2023 Dec 6;16(24):7530. doi: 10.3390/ma16247530 (PMC10744508; doi:10.3390/ma16247530)
Supplement: Supplementary file 1 [file materials-16-07530-s001.zip]

Archive with 1 entries (1 files):
- materials-2734328-supplementary.pdf
